# Supplementary material for: Dipeptide of ψ-GSH Inhibits Oxidative Stress and Neuroinflammation in an Alzheimer’s Disease Mouse Model
Source: Antioxidants (Basel). 2022 May 28;11(6):1075. doi: 10.3390/antiox11061075 (PMC9219802; doi:10.3390/antiox11061075)
Supplement: Supplementary file 1 [file antioxidants-11-01075-s001.zip]

Archive with 1 entries (1 files):
- antioxidants-1737635-supplementary.pdf
